# Supplementary material for: A Performance Evaluation of Large Language Models in Keratoconus: A Comparative Study of ChatGPT-3.5, ChatGPT-4.0, Gemini, Copilot, Chatsonic, and Perplexity
Source: J Clin Med. 2024 Oct 30;13(21):6512. doi: 10.3390/jcm13216512 (PMC11547000; doi:10.3390/jcm13216512)
Supplement: Supplementary file 1 [file jcm-13-06512-s001.zip]

Archive with 1 entries (1 files):
- jcm-3134695-supplementary.pdf
